# Supplementary material for: Axonal Noise as a Source of Synaptic Variability
Source: PLoS Comput Biol. 2014 May 8;10(5):e1003615. doi: 10.1371/journal.pcbi.1003615 (PMC4014398; doi:10.1371/journal.pcbi.1003615)
Supplement: Material S1 — Modigliani configuration files for simulating the squid giant axon. All data required for other axons can be found in the methods sections, and related papers cited in that section. (ZIP) [file pcbi.1003615.s003.zip]

Archive with 8 entries (7 files):
- common/
- common/memoize.lua
- common/timestep.lua
- common/8_state_sodium.lua
- common/5_state_potassium.lua
- sga-0.2.json
- SGA_potassium.lua
- SGA_sodium.lua
