# Supplementary material for: Axonal Noise as a Source of Synaptic Variability
Source: PLoS Comput Biol. 2014 May 8;10(5):e1003615. doi: 10.1371/journal.pcbi.1003615 (PMC4014398; doi:10.1371/journal.pcbi.1003615)
Supplement: Material S1 — Modigliani configuration files for simulating the squid giant axon. All data required for other axons can be found in the methods sections, and related papers cited in that section. (ZIP) [file pcbi.1003615.s003.zip › common/memoize.lua]

-----------------------------------------------------------------------------------------------------------------------
-- memoize.lua - v1.2 (2012-01)
-- Enrique García Cota - enrique.garcia.cota [AT] gmail [DOT] com
-- memoize lua functions easily
-- Inspired by http://stackoverflow.com/questions/129877/how-do-i-write-a-generic-memoize-function
-----------------------------------------------------------------------------------------------------------------------

-- Copyright (c) 2011 Enrique García Cota
-- Permission is hereby granted, free of charge, to any person obtaining a copy of this software and associated documentation files (the "Software"), to deal in the Software without restriction, including without limitation the rights to use, copy, modify, merge, publish, distribute, sublicense, and/or sell copies of the Software, and to permit persons to whom the Software is furnished to do so, subject to the following conditions:
-- The above copyright notice and this permission notice shall be included in all copies or substantial portions of the Software.
-- THE SOFTWARE IS PROVIDED "AS IS", WITHOUT WARRANTY OF ANY KIND, EXPRESS OR IMPLIED, INCLUDING BUT NOT LIMITED TO THE WARRANTIES OF MERCHANTABILITY, FITNESS FOR A PARTICULAR PURPOSE AND NONINFRINGEMENT. IN NO EVENT SHALL THE AUTHORS OR COPYRIGHT HOLDERS BE LIABLE FOR ANY CLAIM, DAMAGES OR OTHER LIABILITY, WHETHER IN AN ACTION OF CONTRACT, TORT OR OTHERWISE, ARISING FROM, OUT OF OR IN CONNECTION WITH THE SOFTWARE OR THE USE OR OTHER DEALINGS IN THE SOFTWARE.

--[[ usage:

local memoize = require 'memoize' -- or memoize.lua, depending on your env.

function slowFunc(param1, param2)
  -- do something expensive, like calculating a value or reading a file
  return somethingSlow
end

local memoizedSlowFunc = memoize(slowFunc)

-- First execution takes some time, but the system caches the result
x = memoizedSlowFunc('a','b') -- first time is slow

-- Second execution is fast, since the system uses the cache
x = memoizedSlowFunc('a','b') -- second time is fast
x = memoizedSlowFunc('a','b') -- from now on, it is fast

-- This happens with every new combination of params
y = memoizedSlowFunc('c','d') -- slow
z = memoizedSlowFunc('e','f') -- slow
y = memoizedSlowFunc('c','d') -- fast
]]

-- private stuff

local globalCache = {}

local function getCallMetamethod(f)
  if type(f) ~= 'table' then return nil end
  local mt = getmetatable(f)
  return type(mt)=='table' and mt.__call
end

local function resetCache(f, call)
  globalCache[f] = { results = {}, children = {}, call = call or getCallMetamethod(f) }
end

local function getCacheNode(cache, args)
  local node = cache
  for i=1, #args do
    node = node.children[args[i]]
    if not node then return nil end
  end
  return node
end

local function getOrBuildCacheNode(cache, args)
  local arg
  local node = cache
  for i=1, #args do
    arg = args[i]
    node.children[arg] = node.children[arg] or { children = {} }
    node = node.children[arg]
  end
  return node
end

local function getFromCache(cache, args)
  local node = getCacheNode(cache, args)
  return node and node.results or {}
end

local function insertInCache(cache, args, results)
  local node = getOrBuildCacheNode(cache, args)
  node.results = results
end

local function resetCacheIfMetamethodChanged(t)
  local call = getCallMetamethod(t)
  assert(type(call) == "function", "The __call metamethod must be a function") 
  if globalCache[t].call ~= call then
    resetCache(t, call)
  end
end

local function buildMemoizedFunction(f)
  local tf = type(f)
  return function (...)
    if tf == "table" then resetCacheIfMetamethodChanged(f) end

    local results = getFromCache( globalCache[f], {...} )

    if #results == 0 then
      results = { f(...) }
      insertInCache(globalCache[f], {...}, results)
    end
    
    return unpack(results)
  end
end

local function isCallable(f)
  local tf = type(f)
  if tf == 'function' then return true end
  if tf == 'table' then
    return type(getCallMetamethod(f))=="function"
  end
  return false
end

local function assertCallable(f)
  assert(isCallable(f), "Only functions and callable tables are admitted on memoize. Received " .. tostring(f))
end

-- public function

local function memoize(f)
  assertCallable(f)
  resetCache(f)
  return buildMemoizedFunction(f)
end

return memoize
