# Supplementary material for: Axonal Noise as a Source of Synaptic Variability
Source: PLoS Comput Biol. 2014 May 8;10(5):e1003615. doi: 10.1371/journal.pcbi.1003615 (PMC4014398; doi:10.1371/journal.pcbi.1003615)
Supplement: Material S1 — Modigliani configuration files for simulating the squid giant axon. All data required for other axons can be found in the methods sections, and related papers cited in that section. (ZIP) [file pcbi.1003615.s003.zip › sga-0.2.json]

{
    "temperature" : 6.3,
    "diameter" : 0.2, 
    "eLeak" : -54.4011, 
    "vBase" : 0,
    
    "compartments_parameters":[
    {
	  "length" : 20,
	  "Ra" : 35.4,
	  "Cm" : 1,
	  
	  "currents" : [
	      {
		  "type" : "leak",
		  "GLeak" : 0.3
	      },
	      {
		  "type" : "lua",
		  "chModel" : "SGA_sodium.lua",
		  "chAlg" : 4,
		  "chDen" : 60,
		  "chCond" : 20,
		  "chRevPot" : 50
	      },
	      {
		  "type" : "lua",
		  "chModel" : "SGA_potassium.lua",
		  "chAlg" : 4,
		  "chDen" : 18,
		  "chCond" : 20,
		  "chRevPot" :-77
	      }
	  ]  
      }],

    "anatomy_lua" : "compartments={};for i=0,499 do table.insert(compartments,0); end;",
    "electrods_lua" : "electrods={};for i=0,499 do table.insert(electrods,i); end;",
    
    "simulation_parameters":{
        "randomise_densities" : true,
        "inject_current_lua" : "function current(t) if (t>30 and t<30.1) then return 0.2 else return 0; end; end;",
	"outputFolder" : "/tmp",
	"readN" : 1000,
	"inpI" : 0.0,
	"inpISDV" : 0.01,
	"sampN" : 10,
	"timeStep" : 0.001,
	"numIter" : 150000,
	"numTrials" : 250
    }
}	
